# Supplementary material for: Expression Characteristics of Gustatory Receptor Genes in Galeruca daurica (Coleoptera: Chrysomelidae) and Adult Behavioral and Electrophysiological Responses to Host Metabolites
Source: Insects. 2026 Apr 21;17(4):442. doi: 10.3390/insects17040442 (PMC13116256; doi:10.3390/insects17040442)
Supplement: Supplementary file 1 [file insects-17-00442-s001.zip]

Archive with 6 entries (6 files):
- Table S1. List of Chemical and solvent information.pdf
- Table S2. GdauGRs primers of qRT-PCR.pdf
- Table S3. Content Determination of Carbohydrate in A. mongolicum.pdf
- Table S4. Content Determination of Flavonoids in A. mongolicum.pdf
- Table S5. Concentrations of ten test compounds Used in Single Sensillum Recording Experiments.pdf
- Table S6. Concentrations of six test compounds in the feeding assay.pdf
